# Supplementary material for: Construction of Co,N-Coordinated Carbon Dots for Efficient Oxygen Reduction Reaction
Source: Molecules. 2022 Aug 7;27(15):5021. doi: 10.3390/molecules27155021 (PMC9370474; doi:10.3390/molecules27155021)
Supplement: Supplementary file 1 [file molecules-27-05021-s001.zip]

Archive with 1 entries (1 files):
- molecules-1836382-supplementary.pdf
